# Supplementary material for: Microfluidics-Assisted Fabrication of Dual Stopband Photonic Microcapsules and Their Applications for Anticounterfeiting
Source: Polymers (Basel). 2022 Sep 22;14(19):3954. doi: 10.3390/polym14193954 (PMC9572925; doi:10.3390/polym14193954)
Supplement: Supplementary file 1 [file polymers-14-03954-s001.zip]

Archive with 1 entries (1 files):
- polymers-1917979-supplementary.pdf
